# Supplementary material for: Familial Psychosis Associated With a Missense Mutation at MACF1 Gene Combined With the Rare Duplications DUP3p26.3 and DUP16q23.3, Affecting the CNTN6 and CDH13 Genes
Source: Front Genet. 2021 Apr 7;12:622886. doi: 10.3389/fgene.2021.622886 (PMC8058362; doi:10.3389/fgene.2021.622886)
Supplement: Supplementary Table 1 — Clinical characterization. PANSS, Positive and Negative Syndrome Scale. [file Table_1.xlsx]

## Sheet: Hoja1
Suppl. Table 1
Subject code	Age of onset	Medical Diagnosis					PANSS scale
			Positive		Negative		Composite		General Psychopathology
			scale		scale		scale
			Raw Score	Percentile	Raw Score	Percentile	Raw Score	Percentile	Raw Score	Percentile
1		No diagnosed-No psychotic
2		Anxiety, high emotional
SCA-3	41	Schizoaffective Disorder	15	25	31	50	16	50	56	75
4		Healthy
5		Depression- No psychotic
6		Anxiety-No psychotic
SCZ-7	20	Schizophrenia	19	25	33	50	14	75	50	50
SCZ-8	16	Schizophrenia	11	5	18	5	7	5	38	25
SCA-9	14	Schizoaffective disorder	33	50	38	75	10	25	62	95
10		Healthy
11		Healthy
BD-12	25	Bipolar Disorder	8	5	10	5	2	25	29	25
13		Healthy
14		Healthy
15		Healthy
PANSS: Positive and Negative Syndrome Scale
