# Supplementary material for: Familial Psychosis Associated With a Missense Mutation at MACF1 Gene Combined With the Rare Duplications DUP3p26.3 and DUP16q23.3, Affecting the CNTN6 and CDH13 Genes
Source: Front Genet. 2021 Apr 7;12:622886. doi: 10.3389/fgene.2021.622886 (PMC8058362; doi:10.3389/fgene.2021.622886)
Supplement: Supplementary Table 2 — CNVs identified. Chr, Chromosome; bp, base pair; Start (bp), Starting position of the CNV; End (bp), Ending position of the CNV; Size (bp), Size of the CNV in bp; ∗Genetic coordinates are given taking as a reference GRCh37/hg19. [file Table_2.xlsx]

## Sheet: Hoja1
Suppl. Table 2
Subject Code	Age	TMT		BACS		HVLT-R		WMS-III		LNS		NAB MAZES		BVMT-R		Fluency		MSCEIT		CPT-IP		Overall Composite Score
		T score	Pi	T score	Pi	T score	Pi	T score	Pi	T score	Pi	T score	Pi	T score	Pi	T score	Pi	T score	Pi	T score	Pi
SCZ-7	44	<20*	<0,1	<20*	<0,1	35*	7	40_	16	0_	0	26*	0.8	47	38	36*	8	27*	1.1	<20*	<0,1	23.4*
SCZ-9	45	<20*	<0.1	<20*	<0.1	34*	5	25*	0.6	0_	0	31*	2.9	<20*	<0.1	35*	7	38*	11	<20*	<0.1	18.1*
10	33	30*	2.3	28*	1.4	36*	8	42_	21	27*	1.1	41_	18	46_	34	47_	38	35*	7	22*	0.3	35.4_
11	33	29*	1.8	34*	5	41_	18	42_	21	39_	14	51_	54	57_	76	36*	8	47_	38	29*	1.8	40.5_
BD-12	43	34*	5	32*	3.6	31*	2.9	22*	0.3	<20*	<0.1	31*	2.9	21*	0.2	38*	11	14*	39	32*	3.6	25.5*
13	45	50_	50	42_	21	39*	14	32*	3.6	44_	27	45_	31	63_	90	44_	27	27*	1.1	30*	2.3	41.6_
14	43	45_	31	31*	2.9	43_	24	21*	0.2	25*	0.6	35*	7	49_	46	29*	1.8	48_	42	30*	2.3	35.6_
15	45	49_	46	53_	62	45_	31	58_	72	35_	7	57_	76	39_	14	55_	69	55_	69	47_	38	49.3_
TMT: Trail Making Test (Part A)
BACS: Brief Assessment of Cognition in Schizophrenia (Symbol coding)
HVLT-R: Hopkins Verbal Learning Test-Revised
WMS-III: Wechsler Memory Scale-Third Edition (Spatial Span)
LNS: Letter-Number Span Test
NAB Mazes: Neuropsychological Assessment Battery Mazes
BVMT-R: Brief Visuospatial Memory Test-Revised
Fluency: Category Fluency Test: Animal naming
MSCEIT: Mayer-Salovey-Caruso Emotional Intelligence Test
CPT-IP: Continuous Performance Test-Identical Pairs
Pi = Percentile
Overall Composite Score: It is a cognitive index which is obtained summing all the tests scores and standardizing the result to a T score.
*Low scores in comparison to reference group according to Mucci et al. (2018)
