# Supplementary material for: Familial Psychosis Associated With a Missense Mutation at MACF1 Gene Combined With the Rare Duplications DUP3p26.3 and DUP16q23.3, Affecting the CNTN6 and CDH13 Genes
Source: Front Genet. 2021 Apr 7;12:622886. doi: 10.3389/fgene.2021.622886 (PMC8058362; doi:10.3389/fgene.2021.622886)
Supplement: Supplementary Table 3 — Validation by Digital PCR (ddPCR). CNV name, Copy Number Name; Chr, Chromosome; bp, base pair; ∗Genetic coordinates are given taking as a reference GRCh37/hg19; ∗∗Amplicon, Size of the amplicon in bp and its coordinates. [file Table_3.xlsx]

## Sheet: Hoja1
Suppl. Table 3: CNVs identified
Subject Code	Chr	Start (bp)	End (bp)	Size (bp)	CNV type
SCA-3	3	1159787	1781739	621952	Duplication
SCZ-7	3	1159787	1781739	621952	Duplication
SCA-9	3	1159787	1781739	621952	Duplication
10	3	1159787	1781739	621952	Duplication
11	3	1159787	1781739	621952	Duplication
SCA-3	16	82180075	83664582	1484507	Duplication
4	16	82180075	83664582	1484507	Duplication
SCZ-8	16	82180075	83664582	1484507	Duplication
SCA-9	16	82180075	83664582	1484507	Duplication
10	16	82180075	83664582	1484507	Duplication
11	16	82180075	83664582	1484507	Duplication
13	16	82180075	83664582	1484507	Duplication
Chr: Chromosome
bp: base pair
Start (bp): Starting position of the CNV
End (bp): Ending position of the CNV
Size (bp): Size of the CNV in bp
*Genetic coordinates are given taking as a reference GRCh37/hg19
