# Supplementary material for: Familial Psychosis Associated With a Missense Mutation at MACF1 Gene Combined With the Rare Duplications DUP3p26.3 and DUP16q23.3, Affecting the CNTN6 and CDH13 Genes
Source: Front Genet. 2021 Apr 7;12:622886. doi: 10.3389/fgene.2021.622886 (PMC8058362; doi:10.3389/fgene.2021.622886)
Supplement: Supplementary Table 4 — Cognitive assessment. TMT, Trail Making Test (Part A); BACS, Brief Assessment of Cognition in Schizophrenia (Symbol coding); HVLT-R, Hopkins Verbal Learning Test-Revised; WMS-III, Wechsler Memory Scale-Third Edition (Spatial Span); LNS, Letter-Number Span Test; NAB Mazes, Neuropsychological Assessment Battery Mazes; BVMT-R, Brief Visuospatial Memory Test-Revised; Fluency, Category Fluency Test, Animal naming; MSCEIT, Mayer-Salovey-Caruso Emotional Intelligence Test; CPT-IP, Continuous Performance Test-Identical Pairs; Pi, Percentile; Overall Composite Score: It is a cognitive index which is obtained summing all the tests scores and standardizing the result to a T score. ∗Low scores in comparison to reference group according to Mucci et al. (2017). [file Table_4.xlsx]

## Sheet: Hoja1
Suppl. Table 4: Residual Variation Intolerance Score (RVIS) and Loss-of-function Observed/Expected Upper bound Fraction (LOEUF)
Gene	RVIS	LOEUF
ACTBL2	0.89 (89.24%)	1.946
ANXA11	0.49 (79.61%)	0.98
COL6A3	-2.55 (0.86%)	0.562
GLI2	-1.24 (5.38%)	0.309
KLB	0.34 (73.71%)	0.425
MACF1	-3.92 (0.21%)	0.084
MCTP2	-0.19 (39.31%)	1.636
MTMR11	0.31 (72.75%)	1.086
NOP16	0.01 (54.95%)	1.178
OR2A42		1.6
PDXP	0.47 (78.74%)	1.32
PPAP2A	-0.25 (35.75%)	0.692
PRUNE2	-1.54 (3.33%)	0.717
RANBP2	-1.54 (3.33%)	0.142
RNF25	0.87 (88.8%)	0.515
TCEA3	-0.34 (30.37%)	0.73
TINF2	0.02 (55.45%)	0.671
TRIP12	-2.46 (1%)	0.06
ZPLD1	-0.09 (46.92%)	1.007
ZRANB3	1.27 (93.67%)	0.947
