# Supplementary material for: Familial Psychosis Associated With a Missense Mutation at MACF1 Gene Combined With the Rare Duplications DUP3p26.3 and DUP16q23.3, Affecting the CNTN6 and CDH13 Genes
Source: Front Genet. 2021 Apr 7;12:622886. doi: 10.3389/fgene.2021.622886 (PMC8058362; doi:10.3389/fgene.2021.622886)
Supplement: Supplementary Table 5 — Residual variation intolerance score (RVIS) and loss-of-function observed/expected upper bound fraction (LOEUF). RVIS, Residual Variation Intolerance Score; LOEUF, Loss-of-function Observed/Expected Upper bound Fraction; ∗Percentiles are provided in parenthesis. [file Table_5.xlsx]

## Sheet: Hoja1
Suppl. Table 5: Validation by Digital PCR (ddPCR)
CNV name	Primers	Chr	bp	Amplicon	Annealing
DUP3p26.3	Forward: 5’-TCAGTGAAGTGCCTGGTTTG-3’	3	1472008	87 bp (chr3:1472008-1472095)	57ºC
	Reverse: 5’-GGCTGTTCCATGAGGAATGT-3’	3	1472075		57ºC
	Probe: 5’-FAM-CTAGGCTGGGCTCACTTGTC-BHQ1-3’	3	1472055		57ºC
DUP16q23.3	Forward: 5’-TTGGTGTTTGACCCTGTGAA-3’	16	82936967	85 bp (chr16:82936967-82937051)	57ºC
	Reverse: 5’-TGAGCTAGGGCTCCCACTTA-3’	16	82937031		57ºC
	Probe: 5’-FAM-TTTGGATTGCTTTGCCTACC-BHQ1-3’	16	82936991		57ºC
RPP30 (control)	Forward: 5’-GATTTGGACCTGCGAGCG-3’	10	92631759	62 bp (chr10:92631759-92631820)	57ºC
	Reverse: 5’-GCGGCTGTCTCCACAAGT-3’	10	92631802		57ºC
	Probe: 5’-VIC-CTGACCTGAAGGCTCT-BHQ1-3’	10	92631781		57ºC
CNV name: Copy Number Name
Chr: Chromosome
bp: base pair
*Genetic coordinates are given taking as a reference GRCh37/hg19
**Amplicon: Size of the amplicon in bp and its coordinates
